# Supplementary material for: Microbiome-Metabolome Analysis Insight into the Effects of the Extract of Phyllanthus emblica L. on High-Fat Diet-Induced Hyperlipidemia
Source: Metabolites. 2024 Apr 29;14(5):257. doi: 10.3390/metabo14050257 (PMC11123125; doi:10.3390/metabo14050257)
Supplement: Supplementary file 1 [file metabolites-14-00257-s001.zip]

Archive with 1 entries (1 files):
- metabolites-2945533-SI.pdf
